# Supplementary material for: A first complete phylogenomic hypothesis for diploid blueberries (Vaccinium section Cyanococcus)
Source: Am J Bot. 2022 Oct 17;109(10):1596–606. doi: 10.1002/ajb2.16065 (PMC10286767; doi:10.1002/ajb2.16065)
Supplement: Supplementary file 1 — Appendix S1. Voucher table. [file AJB2-109-1596-s001.xlsx]

## Sheet: Sheet1
Crowl et al.—American Journal of Botany 2022 – Appendix S1
Appendix S1. Voucher table.
Number	Determination	Author	2C genome size (pg)*	Ploidy	Section	Location	Latitude	Longitude	Herbarium
PM-CY-075	Vaccinium fuscatum	Aiton	1.45	2x	Cyanococcus	NC; Pilot Mountain, seep streamside, Grindstone trail, low elevation. Hairs on stems in two rows.	36.3472	-80.4735	BRIT
PM-CY-080	Vaccinium pallidum	Aiton	1.38	2x	Cyanococcus	TN; Cherohala Skyway (Rt. 165); 0.5km E of Hemlock Rd turnoff; roadside	35.3627	-84.1449	BRIT
PM-CY-081	Vaccinium tenellum	Aiton	1.35	2x	Cyanococcus	NC; Duke Forest off of Gate 10 entrance.	36.0226	-78.9827	BRIT
PM-CY-082	Vaccinium fuscatum	Aiton	1.35	2x	Cyanococcus	NC; Duke Forest off of Gate 10 entrance.	36.0226	-78.9827	BRIT
PM-CY-084	Vaccinium fuscatum	Aiton	1.38	2x	Cyanococcus	NC; Duke Forest off of Gate 10 entrance. Hairless	36.0226	-78.9827	BRIT
PM-CY-105	Vaccinium myrtilloides	Michaux	1.43	2x	Cyanococcus	NH; White Mountains; below Silver Cascade Falls	44.2068	-71.4029	BRIT
PM-CY-113	Vaccinium boreale	Hall & Aalders	1.08	2x	Cyanococcus	ME; Mt Desert Island; Cox Protectorate	44.402	-68.2941	BRIT
PM-CY-114	Vaccinium myrtilloides	Michaux	1.34	2x	Cyanococcus	ME; Mt Desert Island; Cox Protectorate	44.402	-68.2941	BRIT
PM-CY-120	Vaccinium myrtilloides	Michaux	1.45	2x	Cyanococcus	NH; White Mountains; north of Echo Lake along trail to Artists Bluff	44.182	-71.6974	BRIT
PM-CY-122	Vaccinium boreale	Hall & Aalders	1.35	2x	Cyanococcus	NH; Mount Lafayette, NH, ridge trail	44.1583	-71.644	BRIT
PM-CY-141	Vaccinium pallidum	Aiton	1.36	2x	Cyanococcus	NJ; Cheesequake State Park; trail to Hooks Creek Lake, yellow trail	40.4374	-74.2668	BRIT
PM-CY-145	Vaccinium fuscatum	Aiton	1.43	2x	Cyanococcus	NJ; Cheesequake State Park; trail to Hooks Creek Lake, yellow trail	40.4374	-74.2668	BRIT
PM-CY-171	Vaccinium arboreum	Marshall	-	-	Batodendron	NC; Raven Rock State Park; Raven Rock loop trail	35.4661	-78.9042	BRIT
PM-CY-172	Vaccinium elliottii	Chapman	1.21	2x	Cyanococcus	NC; Raven Rock State Park; Raven Rock loop trail	35.4661	-78.9042	BRIT
PM-CY-174	Vaccinium tenellum	Aiton	1.21	2x	Cyanococcus	NC; Raven Rock State Park; Raven Rock loop trail	35.4661	-78.9042	BRIT
PM-CY-175	Vaccinium caesariense	Mackenzie	1.3	2x	Cyanococcus	NC; Raven Rock State Park; Raven Rock loop trail	35.4661	-78.9042	BRIT
PM-CY-178	Vaccinium pallidum	Aiton	1.25	2x	Cyanococcus	NC; Raven Rock State Park; Raven Rock loop trail	35.4661	-78.9042	BRIT
PM-CY-190	Vaccinium fuscatum	Aiton	1.45	2x	Cyanococcus	FL; along Gainesville-Hawthorn trail	29.5912	-82.1885	BRIT
PM-CY-191	Vaccinium darrowii	Camp	1.37	2x	Cyanococcus	FL; Gainesville; woods next to Walt Judd's house	29.5712	-82.4268	BRIT
PM-CY-194	Vaccinium fuscatum	Aiton	1.41	2x	Cyanococcus	SC; Dr Humphries Rd just before junction with Rt. 34	34.2341	-80.5319	BRIT
PM-CY-200	Vaccinium tenellum	Aiton	1.39	2x	Cyanococcus	SC; Peachtree Rock Preserve, common along trail to the rock	33.8309	-81.1998	BRIT
PM-CY-201	Vaccinium elliottii	Chapman	1.4	2x	Cyanococcus	GA; Cochran, Red Dog Farm Rd (dirt road) near junction with Magnolia Rd	32.4491	-83.4312	BRIT
PM-CY-205	Vaccinium darrowii	Camp	1.31	2x	Cyanococcus	FL; Apalachicola NF, along Hwy 65, across from NF Rd 105 pullout.	30.2817	-84.841	BRIT
PM-CY-207	Vaccinium elliottii	Chapman	1.32	2x	Cyanococcus	FL; Telogia, along Hwy 65; 100m North of Telogia Baptist Church	30.3544	-84.8185	BRIT
PM-CY-211	Vaccinium fuscatum	Aiton	1.37	2x	Cyanococcus	FL; Racetrack Rd near intersection with FL-9B	30.1051	-81.5133	BRIT
PM-CY-214	Vaccinium fuscatum	Aiton	1.44	2x	Cyanococcus	FL; Yulee; Mentoria Rd near junction with Rt. 200	30.6172	-81.6455	BRIT
PM-CY-221	Vaccinium darrowii	Camp	1.39	2x	Cyanococcus	FL; Port Charlotte; Tippecanoe Environmental Park	26.9946	-82.1833	BRIT
PM-CY-223	Vaccinium pallidum	Aiton	1.6	2x	Cyanococcus	VA; along Blue Ridge Parkway	37.9274	-78.9626	BRIT
PM-CY-224	Vaccinium pallidum	Aiton	1.65	2x	Cyanococcus	VA; Blue Ridge Parkway, Ravens Roost Overlook	37.9334	-78.9531	BRIT
PM-CY-226	Vaccinium pallidum	Aiton	1.37	2x	Cyanococcus	VA; Riven Rock Park, Harrisonburg; along Rawley Pike Rd.	38.5176	-79.054	BRIT
PM-CY-227	Vaccinium myrtilloides	Michaux	-	-	Cyanococcus	WV; Canaan Valley; Freeland boardwalk	39.0247	-79.4256	BRIT
PM-CY-231	Vaccinium pallidum	Aiton	-	-	Cyanococcus	OH; West Branch State Park; along Aliance Rd	41.1258	-81.0983	BRIT
PM-CY-234	Vaccinium macrocarpon	Aiton	1.38	2x	Oxycoccus	OH; Triangle Lake Bog State Nature Preserve	41.1189	-81.262	BRIT
PM-CY-240	Vaccinium pallidum	Aiton	-	-	Cyanococcus	NC; Bull Pen road, North Carolina, Slick Rock			BRIT
PM-CY-251	Vaccinium pallidum	Aiton	1.33	2x	Cyanococcus	NC; Trail from Shortoff Mt to Cole Gap	35.1094	-83.1867	BRIT
PM-CY-258	Vaccinium myrtilloides	Michaux	1.29	2x	Cyanococcus	MI; Upper Peninsula; UNDERC Field Station; Tender Bog	46.23	-89.5275	BRIT
PM-CY-299	Vaccinium tenellum	Aiton	1.41	2x	Cyanococcus	NC; Uwharrie National Forest; Birkhead Trail	35.6168	-79.9389	BRIT
PM-CY-301	Vaccinium stamineum	L.	-	-	Polycodium	NC; Uwharrie National Forest; Birkhead Trail	35.6156	-79.9402	BRIT
PM-CY-314	Vaccinium tenellum	Aiton	1.32	2x	Cyanococcus	NC; Halyburton city park	34.1774	-77.9072	BRIT
*The 2C genome size values reported here are averages of two independent runs
